# Supplementary material for: HHMMiR: efficient de novo prediction of microRNAs using hierarchical hidden Markov models
Source: BMC Bioinformatics. 2009 Jan 30;10(Suppl 1):S35. doi: 10.1186/1471-2105-10-S1-S35 (PMC2648761; doi:10.1186/1471-2105-10-S1-S35)
Supplement: Additional File 1 — This file contains the results of summarization of the microRNA registry (version 10.1, December 2007) [34] hairpin characteristics for each species. [file 1471-2105-10-S1-S35-S1.xls]

## Sheet: Sheet1
Supplementary data for the paper: Kadri, Hinman, Benos, "HHMMiR: Efficient de novo Prediction of MicroRNAs using Hierarchical Hidden Markov Models", APCB2009 and BMC Bioinformatics, 2009
Summarization of the microRNA registry (version 10.1, December 2007) hairpin characteristics for each species.
Abbreviations
HP: Hairpin Length
LP: Loop Length
MIR: miRNA Length
EXT: Extension Length
PRI: Primary extension Length
Vertebrates							Invertebrates							Plants
	HP	LP	MIR	EXT	PRI			HP	LP	MIR	EXT	PRI			HP	LP	MIR	EXT	PRI
Mean							Mean							Mean
Danio rerio	94.0538	7.61709	22.1329	4.75949	16.3766		Anopheles Gambiae	89.75	7.4	22.4	5.7	13.25		Triticum aestivum	154.714	11.3571	22.2857	29.5714	19.5
Fugu rubripes	80.7805	7.88618	22.122	4.65041	9.50407		Apis mellifera	94.4043	9.02128	22.2553	3.89362	15.617		Zea mays	128.985	5.84848	20.6515	25.303	15.3636
Tetraodon nigroviridis	80.312	7.848	22.112	4.712	9.048		Bombyx mori	91	8	22.0526	4.57895	15		Arabidopsis thaliana	138.245	5.9902	21.1176	25.7451	19.5294
Xenopus tropicalis	82.8588	7.80588	21.9059	4.6	10.9529		Drosophila melanogaster	89.1159	7.95652	22.2899	6.03623	12.3623		Populus trichocarpa	110.394	6.58621	21.2644	22.7816	8.1092
Gallus gallus	86.6791	7.24627	21.903	4.73881	12.8657		Drosophila pseudoobscura	86.9714	8.31429	22.4571	5.65714	11.3286		Vitis vinifera	109.358	7.69136	21	19.6543	10.321
Bos taurus	84.7647	7.02941	22.1667	4.73529	11.8235		Schmidtea mediterranea	88.3548	7.17742	21.7097	5.93548	12.9839		Oryza sativa	135.984	6.17838	21.373	30.3459	13.2541
Canis familiaris	95.8333	7.16667	22	7.66667	15.5		Caenorhabditis briggsae	96.375	7.51136	22.25	6.25	16.2955		Standard Deviation
Homo sapiens	88.4348	6.88889	21.8502	5.44203	13.0242		Caenorhabditis elegans	95.5878	7.8626	22.2137	6.05344	14.8855		Triticum aestivum	34.1409	7.86039	1.81568	21.9254	11.2233
Monodelphis domestica	80.9479	8.42708	21.7396	4.45833	10		Standard Deviation							Zea mays	34.2136	2.48839	0.51118	14.8438	7.18254
Macaca mulatta	87.6	7.125	21.825	5.075	13.1125		Anopheles Gambiae	8.71706	3.49212	1.37375	2.49307	5.08265		Arabidopsis thaliana	50.0958	3.4512	0.79968	17.6263	17.8185
Mus musculus	85.55	7.03824	21.8853	5.52647	11.7735		Apis mellifera	7.40933	4.06196	1.5807	2.66404	4.87029		Populus trichocarpa	31.1758	3.57594	1.13239	15.3472	2.79236
Pan troglodytes	88.0753	7.33333	21.828	4.55914	14.1935		Bombyx mori	10.094	3.68179	1.68238	3.97654	3.28295		Vitis vinifera	27.3351	4.4177	0.474342	14.2295	0.834074
Rattus norvegicus	86.3941	7.00424	22	4.55508	12.9831		Drosophila melanogaster	18.5339	4.13083	1.20947	6.88637	6.58681		Oryza sativa	50.8589	2.4684	0.99254	22.3711	9.81931
Standard Deviation							Drosophila pseudoobscura	11.1212	3.90296	1.34795	3.83684	5.92152		Minimum
Danio rerio	18.0885	3.55575	0.586671	3.25026	9.18007		Schmidtea mediterranea	12.6893	4.30602	1.21988	3.87032	4.92066		Triticum aestivum	107	4	19	2	2
Fugu rubripes	9.95032	4.13542	0.608483	2.48267	5.20305		Caenorhabditis briggsae	10.9883	3.36989	1.13715	3.32614	6.91518		Zea mays	74	3	20	8	1
Tetraodon nigroviridis	10.6153	4.03824	0.637738	2.73217	5.79607		Caenorhabditis elegans	9.2461	3.94142	1.17675	3.31039	4.60208		Arabidopsis thaliana	73	3	20	2	0
Xenopus tropicalis	10.5361	3.68958	0.998502	2.70524	5.46513		Minimum							Populus trichocarpa	58	3	17	0	0
Gallus gallus	11.3519	3.61375	1.14294	3.06797	6.33737		Anopheles Gambiae	69	3	20	1	2		Vitis vinifera	83	3	20	1	8
Bos taurus	12.5313	3.45396	0.90196	2.8905	6.28594		Apis mellifera	77	3	19	0	4		Oryza sativa	60	3	20	0	0
Canis familiaris	11.6003	3.43026	0	3.82971	4.59347		Bombyx mori	80	4	19	1	9		Maximum
Homo sapiens	12.4272	3.03925	1.03769	3.78608	6.13523		Drosophila melanogaster	54	3	20	0	0		Triticum aestivum	218	35	24	77	39
Monodelphis domestica	11.9625	4.37395	1.30783	2.74117	5.57249		Drosophila pseudoobscura	62	3	20	1	0		Zea mays	221	14	22	68	20
Macaca mulatta	13.4415	2.72064	0.910904	3.50325	7.26356		Schmidtea mediterranea	59	3	18	0	2		Arabidopsis thaliana	337	18	24	89	78
Mus musculus	14.2572	3.21432	0.963227	4.70008	7.25953		Caenorhabditis briggsae	67	3	19	1	4		Populus trichocarpa	226	28	24	79	11
Pan troglodytes	13.5352	3.01205	1.00676	2.60627	7.17371		Caenorhabditis elegans	56	3	19	0	0		Vitis vinifera	222	25	22	83	13
Rattus norvegicus	11.2606	3.19374	0.903892	2.67716	5.59328		Maximum							Oryza sativa	312	18	24	102	51
Minimum							Anopheles Gambiae	112	16	28	14	29
Danio rerio	63	3	18	0	0		Apis mellifera	107	18	28	11	30
Fugu rubripes	63	3	20	0	0		Bombyx mori	122	15	27	16	20
Tetraodon nigroviridis	62	3	20	0	0		Drosophila melanogaster	215	22	28	55	31
Xenopus tropicalis	60	3	17	0	0		Drosophila pseudoobscura	110	17	28	18	28
Gallus gallus	63	3	17	0	0		Schmidtea mediterranea	128	26	24	18	26
Bos taurus	59	3	20	0	0		Caenorhabditis briggsae	116	16	26	21	32
Canis familiaris	85	3	22	2	10		Caenorhabditis elegans	110	30	25	20	27
Homo sapiens	55	3	19	0	0
Monodelphis domestica	57	3	16	0	2
Macaca mulatta	64	4	19	0	0
Mus musculus	61	3	18	0	0
Pan troglodytes	62	3	19	0	0
Rattus norvegicus	59	3	19	0	0
Maximum
Danio rerio	153	18	24	22	50
Fugu rubripes	112	22	25	13	27
Tetraodon nigroviridis	122	22	25	13	38
Xenopus tropicalis	109	20	24	16	30
Gallus gallus	112	20	25	18	31
Bos taurus	119	16	25	17	25
Canis familiaris	111	12	22	13	22
Homo sapiens	137	16	25	26	35
Monodelphis domestica	111	22	24	18	25
Macaca mulatta	112	14	24	25	30
Mus musculus	128	17	26	34	37
Pan troglodytes	119	14	24	14	35
Rattus norvegicus	112	21	25	17	32
